# Supplementary material for: Semi-automated approach for generation of biological networks on drug-induced cholestasis, steatosis, hepatitis, and cirrhosis
Source: Toxicol Res. 2022 Mar 3;38(3):393–407. doi: 10.1007/s43188-022-00124-6 (PMC9247124; doi:10.1007/s43188-022-00124-6)
Supplement: Supplementary file 1 — Supplementary Material 1 [file 43188_2022_124_MOESM1_ESM.xlsx]

## Sheet: Cover
Semi-automated approach for generation of biological networks on drug-induced cholestasis, steatosis, hepatitis, and cirrhosis
Hyun Kil Shin, Oana Florean, Tatyana Doktorova, Barry Hardy, Myung-Gyun Kang
Table S1. Drug-induced cholestasis network score
Table S2. Drug-induced steatosis network score
Table S3. Drug-induced hepatitis network score
Table S4. Drug-induced cirrhosis network score

## Sheet: tableS1_cholestasis_network
Table S1. Drug-induced cholesatsis network scores
Symbol	Score	Links
SLC16A10	0.953366	http://www.ncbi.nlm.nih.gov/sites/entrez?db=gene&cmd=search&term=117247
NQO1	0.881747	http://www.ncbi.nlm.nih.gov/sites/entrez?db=gene&cmd=search&term=1728
CSRP1	0.876097	http://www.ncbi.nlm.nih.gov/sites/entrez?db=gene&cmd=search&term=1465
AGT	0.86781	http://www.ncbi.nlm.nih.gov/sites/entrez?db=gene&cmd=search&term=183
BHLHE40	0.866425	http://www.ncbi.nlm.nih.gov/sites/entrez?db=gene&cmd=search&term=8553
ODC1	0.0100863	http://www.ncbi.nlm.nih.gov/sites/entrez?db=gene&cmd=search&term=4953
NQO2	0.00523025	http://www.ncbi.nlm.nih.gov/sites/entrez?db=gene&cmd=search&term=4835
JUND	0.00338918	http://www.ncbi.nlm.nih.gov/sites/entrez?db=gene&cmd=search&term=3727
REN	0.00305322	http://www.ncbi.nlm.nih.gov/sites/entrez?db=gene&cmd=search&term=5972
DEC1- gene	0.00263051	http://www.ncbi.nlm.nih.gov/sites/entrez?db=gene&cmd=search&term=50514
MACF1	0.00250939	http://www.ncbi.nlm.nih.gov/sites/entrez?db=gene&cmd=search&term=23499
BHLHE41	0.00240479	http://www.ncbi.nlm.nih.gov/sites/entrez?db=gene&cmd=search&term=79365
NPAS2	0.00235814	http://www.ncbi.nlm.nih.gov/sites/entrez?db=gene&cmd=search&term=4862
NDUFS7	0.00225529	http://www.ncbi.nlm.nih.gov/sites/entrez?db=gene&cmd=search&term=374291
ACE2	0.00188571	http://www.ncbi.nlm.nih.gov/sites/entrez?db=gene&cmd=search&term=59272
CLOCK	0.00183984	http://www.ncbi.nlm.nih.gov/sites/entrez?db=gene&cmd=search&term=9575
ARNTL	0.00179578	http://www.ncbi.nlm.nih.gov/sites/entrez?db=gene&cmd=search&term=406
REL	0.00169808	http://www.ncbi.nlm.nih.gov/sites/entrez?db=gene&cmd=search&term=5966
AGTR2	0.00165877	http://www.ncbi.nlm.nih.gov/sites/entrez?db=gene&cmd=search&term=186
STAT3	0.00146658	http://www.ncbi.nlm.nih.gov/sites/entrez?db=gene&cmd=search&term=6774
POLDIP3	0.00145308	http://www.ncbi.nlm.nih.gov/sites/entrez?db=gene&cmd=search&term=84271
PRKAR2A	0.00136568	http://www.ncbi.nlm.nih.gov/sites/entrez?db=gene&cmd=search&term=5576
FOS	0.00134915	http://www.ncbi.nlm.nih.gov/sites/entrez?db=gene&cmd=search&term=2353
ENPEP	0.00134118	http://www.ncbi.nlm.nih.gov/sites/entrez?db=gene&cmd=search&term=2028
ARNT	0.00133948	http://www.ncbi.nlm.nih.gov/sites/entrez?db=gene&cmd=search&term=405

## Sheet: tableS2_steatosis_network
Table S2. Drug-induced steatosis network scores
Symbol	Score	Links
ME1	0.899159	http://www.ncbi.nlm.nih.gov/sites/entrez?db=gene&cmd=search&term=4199
CCL2	0.871205	http://www.ncbi.nlm.nih.gov/sites/entrez?db=gene&cmd=search&term=6347
SGK1	0.864274	http://www.ncbi.nlm.nih.gov/sites/entrez?db=gene&cmd=search&term=6446
ICAM1	0.837121	http://www.ncbi.nlm.nih.gov/sites/entrez?db=gene&cmd=search&term=3383
FGG	0.00660254	http://www.ncbi.nlm.nih.gov/sites/entrez?db=gene&cmd=search&term=2266
CCR2	0.0035224	http://www.ncbi.nlm.nih.gov/sites/entrez?db=gene&cmd=search&term=729230
GRB14	0.00348032	http://www.ncbi.nlm.nih.gov/sites/entrez?db=gene&cmd=search&term=2888
CCL5	0.00318071	http://www.ncbi.nlm.nih.gov/sites/entrez?db=gene&cmd=search&term=6352
ME2	0.00283748	http://www.ncbi.nlm.nih.gov/sites/entrez?db=gene&cmd=search&term=4200
WNK4	0.00283725	http://www.ncbi.nlm.nih.gov/sites/entrez?db=gene&cmd=search&term=65266
MSN	0.0026274	http://www.ncbi.nlm.nih.gov/sites/entrez?db=gene&cmd=search&term=4478
MST1R	0.00257509	http://www.ncbi.nlm.nih.gov/sites/entrez?db=gene&cmd=search&term=4486
GCLC	0.00237467	http://www.ncbi.nlm.nih.gov/sites/entrez?db=gene&cmd=search&term=2729
IL2RA	0.00217192	http://www.ncbi.nlm.nih.gov/sites/entrez?db=gene&cmd=search&term=3559
LTA4H	0.0020269	http://www.ncbi.nlm.nih.gov/sites/entrez?db=gene&cmd=search&term=4048
EZR	0.00199052	http://www.ncbi.nlm.nih.gov/sites/entrez?db=gene&cmd=search&term=7430
REL	0.00196689	http://www.ncbi.nlm.nih.gov/sites/entrez?db=gene&cmd=search&term=5966
FOXO3	0.00181128	http://www.ncbi.nlm.nih.gov/sites/entrez?db=gene&cmd=search&term=2309
IL6	0.00178105	http://www.ncbi.nlm.nih.gov/sites/entrez?db=gene&cmd=search&term=3569
CXCL8	0.00145374	http://www.ncbi.nlm.nih.gov/sites/entrez?db=gene&cmd=search&term=3576
ITGAL	0.0014337	http://www.ncbi.nlm.nih.gov/sites/entrez?db=gene&cmd=search&term=3683
ME3	0.0013957	http://www.ncbi.nlm.nih.gov/sites/entrez?db=gene&cmd=search&term=10873
CXCL1	0.0012063	http://www.ncbi.nlm.nih.gov/sites/entrez?db=gene&cmd=search&term=2919
CCL11	0.00118089	http://www.ncbi.nlm.nih.gov/sites/entrez?db=gene&cmd=search&term=6356

## Sheet: tableS3_hepatitis_network
Table S3. Drug-induced hepatitis network scores
Symbol	Score	Links
SLC6A6	0.735683	http://www.ncbi.nlm.nih.gov/sites/entrez?db=gene&cmd=search&term=6533
PPP2R1B	0.656372	http://www.ncbi.nlm.nih.gov/sites/entrez?db=gene&cmd=search&term=5519
RAB30	0.630647	http://www.ncbi.nlm.nih.gov/sites/entrez?db=gene&cmd=search&term=27314
APOM	0.559008	http://www.ncbi.nlm.nih.gov/sites/entrez?db=gene&cmd=search&term=55937
TSR1	0.548642	http://www.ncbi.nlm.nih.gov/sites/entrez?db=gene&cmd=search&term=55720
EBNA1BP2	0.523808	http://www.ncbi.nlm.nih.gov/sites/entrez?db=gene&cmd=search&term=102465439
HMOX1	0.521751	http://www.ncbi.nlm.nih.gov/sites/entrez?db=gene&cmd=search&term=3162
CSRP1	0.508034	http://www.ncbi.nlm.nih.gov/sites/entrez?db=gene&cmd=search&term=1465
WDR77	0.485234	http://www.ncbi.nlm.nih.gov/sites/entrez?db=gene&cmd=search&term=79084
SLC18B1	0.0129593	http://www.ncbi.nlm.nih.gov/sites/entrez?db=gene&cmd=search&term=116843
PPM1H	0.00955352	http://www.ncbi.nlm.nih.gov/sites/entrez?db=gene&cmd=search&term=57460
MTMR14	0.00775454	http://www.ncbi.nlm.nih.gov/sites/entrez?db=gene&cmd=search&term=64419
PLK4	0.00752205	http://www.ncbi.nlm.nih.gov/sites/entrez?db=gene&cmd=search&term=10733
ELL2	0.0071649	http://www.ncbi.nlm.nih.gov/sites/entrez?db=gene&cmd=search&term=22936
LPP	0.00706188	http://www.ncbi.nlm.nih.gov/sites/entrez?db=gene&cmd=search&term=4026
PDE4B	0.00695135	http://www.ncbi.nlm.nih.gov/sites/entrez?db=gene&cmd=search&term=5142
RAB8A	0.00692725	http://www.ncbi.nlm.nih.gov/sites/entrez?db=gene&cmd=search&term=4218
CCNE2	0.00691961	http://www.ncbi.nlm.nih.gov/sites/entrez?db=gene&cmd=search&term=9134
GYPA	0.00668364	http://www.ncbi.nlm.nih.gov/sites/entrez?db=gene&cmd=search&term=2993
AUNIP	0.00660402	http://www.ncbi.nlm.nih.gov/sites/entrez?db=gene&cmd=search&term=79000
ACTBL2	0.00657983	http://www.ncbi.nlm.nih.gov/sites/entrez?db=gene&cmd=search&term=345651
GYPB	0.00657207	http://www.ncbi.nlm.nih.gov/sites/entrez?db=gene&cmd=search&term=2994
CNN1	0.00650354	http://www.ncbi.nlm.nih.gov/sites/entrez?db=gene&cmd=search&term=1264
GLYR1	0.0064377	http://www.ncbi.nlm.nih.gov/sites/entrez?db=gene&cmd=search&term=84656
CDC25A	0.00639517	http://www.ncbi.nlm.nih.gov/sites/entrez?db=gene&cmd=search&term=993
UCHL5	0.00634293	http://www.ncbi.nlm.nih.gov/sites/entrez?db=gene&cmd=search&term=51377
PNO1	0.00632748	http://www.ncbi.nlm.nih.gov/sites/entrez?db=gene&cmd=search&term=56902
HNF4A	0.0063254	http://www.ncbi.nlm.nih.gov/sites/entrez?db=gene&cmd=search&term=3172
FLAD1	0.00624218	http://www.ncbi.nlm.nih.gov/sites/entrez?db=gene&cmd=search&term=80308

## Sheet: tableS4_cirrhosis_network
Table S4. Drug-induced cirrhosis network scores
Symbol	Score	Links
S100A9	0.765029	http://www.ncbi.nlm.nih.gov/sites/entrez?db=gene&cmd=search&term=6280
GPNMB	0.731562	http://www.ncbi.nlm.nih.gov/sites/entrez?db=gene&cmd=search&term=10457
MGAT2	0.728483	http://www.ncbi.nlm.nih.gov/sites/entrez?db=gene&cmd=search&term=4247
HSD11B2	0.715184	http://www.ncbi.nlm.nih.gov/sites/entrez?db=gene&cmd=search&term=3291
NR1D1	0.641361	http://www.ncbi.nlm.nih.gov/sites/entrez?db=gene&cmd=search&term=9572
CSF1R	0.56483	http://www.ncbi.nlm.nih.gov/sites/entrez?db=gene&cmd=search&term=1436
LPL	0.552607	http://www.ncbi.nlm.nih.gov/sites/entrez?db=gene&cmd=search&term=4023
EGR1	0.393669	http://www.ncbi.nlm.nih.gov/sites/entrez?db=gene&cmd=search&term=1958
CSF1	0.07313	http://www.ncbi.nlm.nih.gov/sites/entrez?db=gene&cmd=search&term=1435
DEC1-gene	0.0446414	http://www.ncbi.nlm.nih.gov/sites/entrez?db=gene&cmd=search&term=50514
NONO	0.0362334	http://www.ncbi.nlm.nih.gov/sites/entrez?db=gene&cmd=search&term=4841
SYN1	0.032302	http://www.ncbi.nlm.nih.gov/sites/entrez?db=gene&cmd=search&term=6853
TIMELESS	0.031242	http://www.ncbi.nlm.nih.gov/sites/entrez?db=gene&cmd=search&term=8914
PER1	0.0295817	http://www.ncbi.nlm.nih.gov/sites/entrez?db=gene&cmd=search&term=102465532
RARG	0.0238991	http://www.ncbi.nlm.nih.gov/sites/entrez?db=gene&cmd=search&term=5916
ALOX5	0.0236203	http://www.ncbi.nlm.nih.gov/sites/entrez?db=gene&cmd=search&term=240
APOC2	0.0233158	http://www.ensembl.org/Homo_sapiens/geneview?gene=ENSG00000234906
GDF15	0.020708	http://www.ncbi.nlm.nih.gov/sites/entrez?db=gene&cmd=search&term=9518
HSPG2	0.0206395	http://www.ncbi.nlm.nih.gov/sites/entrez?db=gene&cmd=search&term=3339
NPAS2	0.0199089	http://www.ncbi.nlm.nih.gov/sites/entrez?db=gene&cmd=search&term=4862
RARB	0.0194006	http://www.ncbi.nlm.nih.gov/sites/entrez?db=gene&cmd=search&term=5915
POR	0.0193059	http://www.ncbi.nlm.nih.gov/sites/entrez?db=gene&cmd=search&term=100616270
APOA5	0.0189331	http://www.ncbi.nlm.nih.gov/sites/entrez?db=gene&cmd=search&term=116519
CLOCK	0.0188852	http://www.ncbi.nlm.nih.gov/sites/entrez?db=gene&cmd=search&term=9575
ARNTL	0.0174114	http://www.ncbi.nlm.nih.gov/sites/entrez?db=gene&cmd=search&term=406
ANKRD1	0.0155728	http://www.ncbi.nlm.nih.gov/sites/entrez?db=gene&cmd=search&term=27063
APOA4	0.0153959	http://www.ncbi.nlm.nih.gov/sites/entrez?db=gene&cmd=search&term=337
GLYAT	0.0153936	http://www.ncbi.nlm.nih.gov/sites/entrez?db=gene&cmd=search&term=10249
